# Supplementary material for: Synergistic Effects of Time-Restricted Feeding and Resistance Training on Body Composition and Metabolic Health: A Systematic Review and Meta-Analysis
Source: Nutrients. 2024 Sep 11;16(18):3066. doi: 10.3390/nu16183066 (PMC11434652; doi:10.3390/nu16183066)
Supplement: Supplementary file 1 [file nutrients-16-03066-s001.zip]

Archive with 1 entries (1 files):
- nutrients-3158197-supplementary.pdf
